# Supplementary material for: FASTQSim: platform-independent data characterization and in silico read generation for NGS datasets
Source: BMC Res Notes. 2014 Aug 15;7:533. doi: 10.1186/1756-0500-7-533 (PMC4246604; doi:10.1186/1756-0500-7-533)
Supplement: Supplementary file 1 — Additional file 1: JavaBlastParser java executable. This is a java.jar file for the JavaBlastParser dependency. The file can be executed by running the “javac” command. (ZIP 21 KB) [file 13104_2014_3336_MOESM1_ESM.zip]

Archive with 1 entries (1 files):
- 1558266953127916_add1.jar
