# Supplementary material for: FASTQSim: platform-independent data characterization and in silico read generation for NGS datasets
Source: BMC Res Notes. 2014 Aug 15;7:533. doi: 10.1186/1756-0500-7-533 (PMC4246604; doi:10.1186/1756-0500-7-533)
Supplement: Supplementary file 2 — Additional file 2: List of data files for FASTQsim example. This is a.txt text file that lists links to all data files necessary for executing the example FASTQsim shell script. (TXT 57 bytes) [file 13104_2014_3336_MOESM2_ESM.txt]

https://sourceforge.net/p/fastqsim/files/example_data.tgz
