# Supplementary material for: FASTQSim: platform-independent data characterization and in silico read generation for NGS datasets
Source: BMC Res Notes. 2014 Aug 15;7:533. doi: 10.1186/1756-0500-7-533 (PMC4246604; doi:10.1186/1756-0500-7-533)
Supplement: Supplementary file 4 — Additional file 4: Shell script for FASTQsim example. This is a.sh shell executable script demonstrating the functionality of the FASTQsim software. (ZIP 801 bytes) [file 13104_2014_3336_MOESM4_ESM.zip]

Archive with 1 entries (1 files):
- 1558266953127916_add4.sh
